# Supplementary material for: Evaluation of the Muscle Strength of the Tongue with the Tongue Digital Spoon (TDS) in Patients with Obstructive Sleep Apnea
Source: Life (Basel). 2022 Nov 10;12(11):1841. doi: 10.3390/life12111841 (PMC9692766; doi:10.3390/life12111841)
Supplement: Supplementary file 1 [file life-12-01841-s001.zip]

Archive with 2 entries (2 files):
- TDS Life GPLAZA.mp4
- __MACOSX/._TDS Life GPLAZA.mp4
